# Supplementary material for: Phytochemical Profiling of Allium subhirsutum L. Aqueous Extract with Antioxidant, Antimicrobial, Antibiofilm, and Anti-Quorum Sensing Properties: In Vitro and In Silico Studies
Source: Plants (Basel). 2022 Feb 11;11(4):495. doi: 10.3390/plants11040495 (PMC8878528; doi:10.3390/plants11040495)
Supplement: Supplementary file 1 [file plants-11-00495-s001.zip]

Archive with 1 entries (1 files):
- plants-1584717-supplementary.pdf
